# Supplementary material for: Current and future suitable habitat areas for Nasuella olivacea (Gray, 1865) in Colombia and Ecuador and analysis of its distribution across different land uses
Source: Biodivers Data J. 2020 Jan 28;8:e49164. doi: 10.3897/BDJ.8.e49164 (PMC7000484; doi:10.3897/BDJ.8.e49164)
Supplement: Supplementary material 1 — Records of Nasuella olivacea in Colombia and Ecuador [file bdj-08-e49164-s001.csv]

Country	Decimal_Latitude	Decimal_Longitude	Year of record	Source
Ecuador	-2.19944444	-78.36638889	2010-2015	Brito MJ, Ojala-Barbour R (2016) Mamíferos no voladores del Parque Nacional Sangay, Ecuador. Papéis Avulsos de Zoologia 56 (5): 45-61. https://doi.org/10.1111/j.1461-0248.2010.01479.x
Ecuador	-2.38888889	-78.30166667	2010-2016	Brito MJ, Ojala-Barbour R (2016) Mamíferos no voladores del Parque Nacional Sangay, Ecuador. Papéis Avulsos de Zoologia 56 (5): 45-61. https://doi.org/10.1111/j.1461-0248.2010.01479.x
Ecuador	-2.2175	-78.43416667	2010-2017	Brito MJ, Ojala-Barbour R (2016) Mamíferos no voladores del Parque Nacional Sangay, Ecuador. Papéis Avulsos de Zoologia 56 (5): 45-61. https://doi.org/10.1111/j.1461-0248.2010.01479.x
Ecuador	-0.425685171	-78.47618665	2009	Ramírez S M (2010). Observaciones de forrajeo y defensa de Nasuella olivacea (Carnivora: Procyonidae) en el Volcán Pasochoa, Pichincha–Ecuador. Boletín Técnico, Serie Zoológica 7: 47-50.
Ecuador	0.192222222	-77.99861111	2009-2010	Zapata-Rios G, Branch L (2018) Mammalian carnivore occupancy is inversely related to presence of domestic dogs in the high Andes of Ecuador. PLOS One 13 (2): e0192346. https://doi.org/10.1371/journal.pone.0192346
Ecuador	0.105277778	-77.96194444	2009-2011	Zapata-Rios G, Branch L (2018) Mammalian carnivore occupancy is inversely related to presence of domestic dogs in the high Andes of Ecuador. PLOS One 13 (2): e0192346. https://doi.org/10.1371/journal.pone.0192347
Ecuador	-1.13237	-78.35196	2017	Medrano-Vizcaíno P (2018) The highest altitudinal record of the Mountain coati Nasuella olivacea (Gray, 1865) for Ecuador. Biodiversity Data Journal 6: e29160. https://doi.org/10.3897/BDJ.6.e29160
Ecuador	-4.135943	-78.990415	2017	GBIF (www.gbif.org)
Ecuador	-4.123561	-78.977301	2014	GBIF (www.gbif.org)
Ecuador	-4.090584	-78.958207	2018	GBIF (www.gbif.org)
Ecuador	-3.653966	-79.767231	2017	GBIF (www.gbif.org)
Ecuador	-0.02929	-78.752715	2018	GBIF (www.gbif.org)
Ecuador	0.007822	-78.679801	2013	GBIF (www.gbif.org)
Ecuador	0.313889	-78.788056	2010	GBIF (www.gbif.org)
Ecuador	0.317222	-78.790278	2018	GBIF (www.gbif.org)
Colombia	0.981083	-77.138667	2014	GBIF (www.gbif.org)
Colombia	1.674972	-75.904028	2017	GBIF (www.gbif.org)
Colombia	3.240692	-76.165208	2014	GBIF (www.gbif.org)
Colombia	3.396753	-76.173442	2014	GBIF (www.gbif.org)
Colombia	3.537237	-76.616982	2016	GBIF (www.gbif.org)
Colombia	3.546531	-76.0652	2014	GBIF (www.gbif.org)
Colombia	3.58455	-76.043867	2014	GBIF (www.gbif.org)
Colombia	3.869506	-76.12805	2014	GBIF (www.gbif.org)
Colombia	4.073333	-76.509056	2009	GBIF (www.gbif.org)
Colombia	4.073611	-76.513056	2010	GBIF (www.gbif.org)
Colombia	4.39003	-72.6289	2016	GBIF (www.gbif.org)
Colombia	4.45175	-75.480528	2012	GBIF (www.gbif.org)
Colombia	4.461	-75.501278	2013	GBIF (www.gbif.org)
Colombia	4.469028	-75.495361	2013	GBIF (www.gbif.org)
Colombia	4.56908	-72.02092	2016	GBIF (www.gbif.org)
Colombia	4.65142	-73.746294	2010	GBIF (www.gbif.org)
Colombia	4.65517	-75.455421	2009	GBIF (www.gbif.org)
Colombia	4.67934	-72.17041	2016	GBIF (www.gbif.org)
Colombia	4.685022	-76.153864	2014	GBIF (www.gbif.org)
Colombia	4.685685	-75.628289	2009	GBIF (www.gbif.org)
Colombia	4.699862	-74.013032	2016	GBIF (www.gbif.org)
Colombia	4.700167	-75.566657	2009	GBIF (www.gbif.org)
Colombia	4.705923	-74.022249	2017	GBIF (www.gbif.org)
Colombia	4.716333	-76.100253	2014	GBIF (www.gbif.org)
Colombia	4.738219	-76.113503	2014	GBIF (www.gbif.org)
Colombia	4.783331	-76.033369	2014	GBIF (www.gbif.org)
Colombia	4.786656	-76.072353	2014	GBIF (www.gbif.org)
Colombia	4.792267	-76.232467	2014	GBIF (www.gbif.org)
Colombia	4.808203	-76.203478	2014	GBIF (www.gbif.org)
Colombia	4.845017	-76.131647	2014	GBIF (www.gbif.org)
Colombia	4.890375	-76.036314	2014	GBIF (www.gbif.org)
Colombia	4.977951	-73.774269	2018	GBIF (www.gbif.org)
Colombia	4.980491	-73.775784	2018	GBIF (www.gbif.org)
Colombia	5.079261	-75.411164	2018	GBIF (www.gbif.org)
Colombia	5.133361	-76.686556	2012	GBIF (www.gbif.org)
Colombia	6.04	-73.795833	2016	GBIF (www.gbif.org)
Colombia	6.04972	-73.7925	2016	GBIF (www.gbif.org)
Colombia	6.06972	-73.800556	2016	GBIF (www.gbif.org)
Colombia	6.07889	-73.814722	2016	GBIF (www.gbif.org)
Colombia	6.0875	-73.8025	2016	GBIF (www.gbif.org)
Colombia	6.169918	-75.545713	2017	GBIF (www.gbif.org)
Colombia	6.252222	-76.22725	2013	GBIF (www.gbif.org)
Colombia	6.354724	-75.23811	2017	GBIF (www.gbif.org)
